# Supplementary material for: Microfluidic manipulation by spiral hollow-fibre actuators
Source: Nat Commun. 2022 Mar 14;13:1331. doi: 10.1038/s41467-022-29088-9 (PMC8921237; doi:10.1038/s41467-022-29088-9)
Supplement: Supplementary file 9 — Source Data [file 41467_2022_29088_MOESM9_ESM.xlsx]

## Sheet: Fig. 1c
Figure	Fig. 1c
Long Name	Time	Elongation	Time	Elongation	Time	Contraction	Time	Contraction
Unit	s	%	s	%	s	%	s	%
Comment		in air		in water		in air		in water
	0	0	0	0	0	0	0	0
	6	40	0.2	9.09091	0.8	-0.17857	0.04	-0.75
	12	75	0.4	59.0909	1.6	-5.98214	0.08	-2
	18	100	0.6	122.727	2.4	-18.4598	0.12	-3.5
	24	120	0.8	159.091	3.2	-32.7679	0.16	-5.625
	30	132.5	1	172.727	4	-44.933	0.2	-8.75
	36	145	1.2	181.818	4.8	-53.0179	0.24	-12.5
	42	157.5	1.4	190.909	5.6	-61.5	0.28	-21.25
	48	165	1.6	197.727	6.4	-69.3571	0.32	-34.25
	54	172.5	1.8	197.727	7.2	-76.2098	0.36	-40.75
	60	177.5			8	-80.875	0.4	-47.875
	66	182.5			8.8	-84.8438	0.44	-55.375
	72	182.5			9.6	-87.0312	0.48	-61.25
	78	182.5			10.4	-87.6562	0.52	-65
							0.56	-68.125
							0.6	-75.5
							0.64	-77.75
							0.68	-81.25
							0.72	-84
							0.76	-85.5
							0.8	-86.25
							0.84	-87
							0.88	-87.5
							0.92	-87.5

## Sheet: Fig. 2c
Figure	Fig. 2c
Long Name	Twist density	Max. rotation	Max. speed	Error for Max. rotation	Error for Max. speed
Unit	turns/m	° /cm	rpm
	100	45	12.8801	0.864	3
	200	90	34.375	1.286	4.058
	250	116	37.5	1.5834	5.874
	300	126	38.4868	0.7358	2.897
	350	141	41.7957	0.684	3.024
	400	189	44.2708	1.083	3.5

## Sheet: Fig. 2d
Figure	Fig. 2d
Long Name	Time	Rotation	Time	Rotation
Unit	s	°/cm	s	°/cm
Comment		in water		in air
	0	0	0	0
	0.14	9	2.65	21.6932
	0.212	18	3.77	32.531
	0.276	27	4.98	50.4442
	0.332	36	5.95	65.1766
	0.376	45	7	81.2615
	0.418	54	8.1	97.8566
	0.46	63	9.25	111.247
	0.506	72	11.43	135.252
	0.552	81	12.3	144.578
	0.598	90	14.05	157.781
	0.65	99	17.95	177.358
	0.708	108	21.85	186.642
	0.764	117	22.82	187.31
	0.816	126	27.12	186.855
	0.876	135	29.77	172.87
	0.948	144	30.89	163.833
	1.024	153	32.1	145.919
	1.124	162	33.07	131.187
	1.24	171	34.12	115.102
	1.436	180	35.22	98.5071
	1.748	189	36.37	85.1169
	2	189	38.55	61.1118
	2.14	180	39.42	51.786
	2.212	171	41.17	38.5824
	2.276	162	45.07	16.8806
	2.332	153	48.97	4.76614
	2.376	144	49.94	3.0863
	2.418	135	54.24	0
	2.46	126
	2.506	117
	2.552	108
	2.598	99
	2.65	90
	2.708	81
	2.764	72
	2.816	63
	2.876	54
	2.948	45
	3.024	36
	3.124	27
	3.24	18
	3.436	9
	3.748	0

## Sheet: Fig. 2e
Figure	Fig.1e
Long Name	Time	Rotation	Time	Rotation	Time	Rotation	Time	Rotation
Unit	s	°/cm	s	°/cm	s	°/cm	s	°/cm
Actuating Temperature		90 °C		80 °C		70 °C		60 °C
	0	0	0	0	0	0	0	0
	0.14	9	0.28	15	0.28	15	0.24	7.5
	0.212	18	0.4	30	0.44	30	0.36	15
	0.276	27	0.48	45	0.76	45	0.44	22.5
	0.332	36	0.6	60	1	60	0.56	30
	0.376	45	0.72	75	1.4	73	0.68	37.5
	0.418	54	0.92	90	2.04	84	0.84	45
	0.46	63	1.24	108	2.72	90	1.12	52
	0.506	72	1.84	117	3.42	88	1.4	52
	0.552	81	2.44	117	3.7	76	1.64	45
	0.598	90	2.72	108	3.86	60	1.76	37.5
	0.65	99	2.84	90	4.18	45	1.84	30
	0.708	108	2.92	75	4.42	30	1.96	22.5
	0.764	117	3.04	60	4.82	15	2.08	15
	0.816	126	3.16	45	5.46	6	2.24	6.9
	0.876	135	3.36	30	6.14	1.3	2.52	1.3
	0.948	144	3.68	15	6.84	0	2.8	0
	1.024	153	4.28	3	7.6	0	3	0
	1.124	162	5	0	8	0	3.2	0
	1.24	171	5.5	0
	1.436	180
	1.748	189
	2	189
	2.14	180
	2.212	171
	2.276	162
	2.332	153
	2.376	144
	2.418	135
	2.46	126
	2.506	117
	2.552	108
	2.598	99
	2.65	90
	2.708	81
	2.764	72
	2.816	63
	2.876	54
	2.948	45
	3.024	36
	3.124	27
	3.24	18
	3.436	9
	3.748	-3.64351e-14
	4	0
	4.3	0

## Sheet: Fig.2f
Figure	Fig. 2f
Long Name	Time	Rotation	Time	Rotation	Time	Rotation	Time	Rotation
Unit	s	°/cm	s	°/cm	s	°/cm	s	°/cm
Twist Density		100 turns/m		200 turns/m		300 turns/m		400 turns/m
	0	0	0	0	0	0	0	0
	0.504	9	0.08	9	0.178	9	0.14	9
	0.6	18	0.12	18	0.242	18	0.212	18
	0.748	27	0.168	27	0.29	27	0.276	27
	1.1	36	0.208	36	0.332	36	0.332	36
	2.5	45	0.272	45	0.372	45	0.376	45
	3	45	0.344	54	0.41	54	0.418	54
	3.5	45	0.424	63	0.454	63	0.46	63
	4	45	0.56	72	0.498	72	0.506	72
	4.5	45	0.776	81	0.548	81	0.552	81
	5	45	2.128	90	0.608	90	0.598	90
	5.5	45	2.5	90	0.698	99	0.65	99
			3	90	0.846	108	0.708	108
			3.5	90	1.048	117	0.764	117
			4	90	1.9	126	0.816	126
			4.5	90	2.4	126	0.876	135
					2.9	126	0.948	144
					3.4	126	1.024	153
					3.9	126	1.124	162
							1.24	171
							1.436	180
							1.748	189
							2	189
							2.3	189
							2.6	189
							2.9	189
							3.2	189
							3.5	189

## Sheet: Fig.3a
Figure	Fig. 3a				Fig.3a inset
Long Name	Cycle	Stroke	Contraciton speed		Time	Contraction
Unit		%	cm/s		s	%
	1	-85.7143	17.0422		0	0
	200	-85.7143	16.4874		0.04	-0.48193
	400	-85.7143	17.0422		0.08	-0.72289
	800	-85.7143	16.9907		0.12	-1.3253
	1200	-85.7143	17.0422		0.16	-2.04819
	1600	-85.7143	16.5968		0.2	-8.43373
	2000	-85.7143	16.9907		0.24	-14.4578
	2400	-85.7143	16.7175		0.28	-27.31
	2800	-85.7143	17.0155		0.32	-34.25
	3200	-85.7143	16.3882		0.36	-40.75
	3600	-85.7143	16.9812		0.4	-47.875
	4000	-85.7143	16.6118		0.44	-55.375
	4400	-85.7143	16.879		0.48	-61.25
	4800	-85.7143	16.9371		0.52	-65
	5200	-85.7143	17.0422		0.56	-70.3
	5600	-85.7143	16.6118		0.6	-75.5
	6000	-85.7143	17.0155		0.64	-77.75
	6400	-85.7143	16.3882		0.68	-81.25
	6800	-85.7143	16.9907		0.72	-84
	7200	-85.7143	17.0329		0.76	-85.5
	7600	-85.7143	16.7211		0.8	-86.25
	8000	-85.7143	16.9907		0.84	-87
	8400	-85.7143	16.6118		0.88	-87.5
	8800	-85.7143	16.9218		0.92	-87.5
	9200	-85.7143	17.042		0.96	-87.5
	9600	-85.7143	16.9907		1	-87.5
	10000	-85.7143	17.0422		1.04	-87.5
					1.08	-87.5
					1.12	-84.25
					1.16	-75.5
					1.2	-67.625
					1.24	-57.875
					1.28	-48.25
					1.32	-37.625
					1.36	-28.25
					1.4	-21.75
					1.44	-17.25
					1.48	-13
					1.52	-10.75
					1.56	-8.875
					1.6	-7.5
					1.64	-6.25
					1.68	-5
					1.72	-3.75
					1.76	-2.75
					1.8	-1.5
					1.84	-0.875
					1.88	0
					1.92	0
					1.96	0

## Sheet: Fig. 3c
Figure	Fig. 3c
Long Name	Time	Contraction	Time	Contraction	Time	Contraction	Time	Contraction
Unit	s	%	s	%	s	%	s	%
Actuating Temperature		60 °C		70 °C		80 °C		95 °C
	0	0	0	0	0	0	0	0
	0.2	-0.961538	0.08	-0.943396	0.08	-2.28571	0.04	-0.55556
	0.4	-3.84615	0.16	-3.58491	0.16	-4.66667	0.08	-2.22222
	0.6	-8.65385	0.24	-6.32075	0.24	-10	0.12	-4.44444
	0.8	-13.6538	0.32	-10.0943	0.32	-15.1429	0.16	-10
	1	-18.2692	0.4	-14.1509	0.4	-21.9048	0.2	-15.5556
	1.2	-21.1538	0.48	-18.4906	0.48	-28	0.24	-21.1111
	1.4	-23.0769	0.56	-23.0189	0.56	-32.0952	0.28	-30
	1.6	-24.1346	0.64	-28.3019	0.64	-37.619	0.32	-41.5556
	1.8	-25.0962	0.72	-32.7358	0.72	-41.0476	0.36	-47.3333
	2	-26.1538	0.8	-36.7925	0.8	-45.2381	0.4	-53.6667
	2.2	-26.9231	0.88	-39.1509	0.88	-49.0476	0.44	-60.3333
	2.4	-27.4038	0.96	-42.8302	0.96	-52.381	0.48	-65.5556
	2.528	-27.8846	1.04	-45.283	1.04	-54.381	0.52	-68.8889
	2.728	-27.8846	1.12	-46.6981	1.12	-56.2857	0.56	-73.3333
	2.928	-27.8846	1.2	-48.3019	1.2	-58	0.6	-78.2222
	3.128	-27.8846	1.28	-49.5283	1.28	-59.4286	0.64	-80.2222
			1.36	-50.4717	1.36	-60.4762	0.68	-83.3333
			1.44	-50.566	1.44	-61.0476	0.72	-85.7778
			1.6	-50.6604	1.6	-61.0476	0.76	-87.2222
			1.76	-50.6604	1.76	-61.0476	0.8	-88.3333
			1.92	-50.6604	1.92	-61.0476	0.84	-89
			2.08	-50.6604	2.08	-61.0476	0.88	-89.7778
			2.24	-50.6604	2.24	-61.0476	1.04	-89.7778
			2.4	-50.6604	2.4	-61.0476	1.2	-89.7778
			2.56	-50.6604	2.56	-61.0476	1.36	-89.7778
			2.72	-50.6604	2.72	-61.0476	1.52	-89.7778
			2.88	-50.6604	2.88	-61.0476	1.68	-89.7778
			3.04	-50.6604	3.04	-61.0476	1.84	-89.7778
			3.2	-50.6604	3.2	-61.0476	2	-89.7778
							2.16	-89.7778
							2.32	-89.7778
							2.48	-89.7778
							2.64	-89.7778
							2.8	-89.7778
							2.96	-89.7778
							3.12	-89.7778

## Sheet: Fig. 3d
Figure	Fig. 3d
Long Name	Actuating temperature	Stroke	Error	Stroke	Error	Stroke	Error	Actuating temperature	Stroke	Error	Stroke	Error	Stroke	Error
Unit	°C	%		%		%		°C	%		%		%
Twist density	Elongation	50 Turns/m		150 Turns/m		250 Turns/m		Contraction	50 Turns/m		150 Turns/m		250 Turns/s
	25	0	0	0	0	0	0	25	0	0	0	0	0	0
	60	10.8108	0.77	36.108	2.608	56.316	6.381	60	-1.5625	0.1	-11.8644	0.6755	-46.6667	0.441
	70	15.664	0.922	64.817	0.745	94.994	0.222	70	-3.125	0.04	-24.5763	0.8642	-69.6552	0.123
	80	26.628	0.859	78.811	2.493	151.54	2.829	80	-6.97674	0.3	-38.1356	0.1134	-89.6552	0.466
	90	40.32	0.664	100	1.325	183.65	1.312	90	-8.94309	0.77	-56.7227	0.845	-89.6552	0.879
	95	50.283	1.784	129.869	6.417	201.547	0.968	95	-12.2951	0.6	-71.1864	1.4024	-89.6552	1.072

## Sheet: Fig. 4b
Figure	Fig. 4b
Long Name	Cycle	Stroke	Stroke	Stroke	Stroke	Stroke
Unit		%	%	%	%	%
Load		5.5 g	11 g	16.5 g	20 g	25 g
	0	0	0	0	0	0
	0.5	-72.549	-42.3077	-20.1923	-16.1765	-11.8421
	1	0	0	0	0	0
	1.5	-72.549	-42.3077	-20.1923	-16.1765	-11.8421
	2	0	0	0	0	0
	2.5	-72.549	-42.3077	-20.1923	-16.1765	-11.8421
	3	0	0	0	0	0
	3.5	-72.549	-42.3077	-20.1923	-16.1765	-11.8421
	4	0	0	0	0	0
	4.5	-72.549	-42.3077	-20.1923	-16.1765	-11.8421
	5	0	0	0	0	0
	5.5	-72.549	-42.3077	-20.1923	-16.1765	-11.8421
	6	0	0	0	0	0
	6.5	-72.549	-42.3077	-20.1923	-16.1765	-11.8421
	7	0	0	0	0	0
	7.5	-72.549	-42.3077	-20.1923	-16.1765	-11.8421
	8	0	0	0	0	0
	8.5	-72.549	-42.3077	-20.1923	-16.1765	-11.8421
	9	0	0	0	0	0
	9.5	-72.549	-42.3077	-20.1923	-16.1765	-11.8421
	10	0	0	0	0	0

## Sheet: Fig. 4c
Figure	Fig.4c
Long Name	Load	Work capacity	Error	Work capacity	Error	Work capacity	Error	Load	Work capacity	Error	Work Capacity	Error
Unit	g	J/kg		J/kg		J/kg		g	J/kg		J/kg
Twist Density		100 Turns/m		150 Turns/m		200 Turns/m			250 Turns/m		300 Turns/m
	5.5	5.10784	0.1342	10.2199	0.4357	11.1164	0.5612	5.5	12.2409	0.3344	18.4673	0.0915
	8.5	5.93243	0.2415	9.93243	0.2812	13.5795	0.3251	11	18.7341	0.2134	21.1498	0.1766
	11	5.12723	0.4021	7.511	0.3987	14.869	0.2735	16.5	19.7833	0.1984	22.2452	0.1112
	16.5					8.74332	0.1384	20	17.4792	0.2351	22.5365	0.2289
								25	11.1867	0.3976	22.9402	0.32221

[truncated: 2 more sheets: Fig. 4d, Fig. 4e]
